# Supplementary material for: Risk Stratification Based on a Pattern of Immunometabolic Host Factors Is Superior to Body Mass Index—Based Prediction of COVID-19-Associated Respiratory Failure
Source: Nutrients. 2022 Oct 13;14(20):4280. doi: 10.3390/nu14204280 (PMC9611334; doi:10.3390/nu14204280)
Supplement: Supplementary file 1 [file nutrients-14-04280-s001.zip]

Archive with 1 entries (1 files):
- nutrients-1968039-supplementary.pptx
